# Supplementary material for: Improvement of Severe COVID-19 in an Elderly Man by Sequential Use of Antiviral Drugs
Source: Case Rep Infect Dis. 2020 Sep 5;2020:8814249. doi: 10.1155/2020/8814249 (PMC7475736; doi:10.1155/2020/8814249)
Supplement: Supplementary Materials — This article includes two supplementary tables and supplementary methods. [file 8814249.f1.zip]

Archive with 4 entries (4 files):
- 8814249.f1/~$ble S1 Clinical laboratory results.docx
- 8814249.f1/Supplementary methods.docx
- 8814249.f1/Table S1 Clinical laboratory results.docx
- 8814249.f1/Table S2.docx
